# Supplementary material for: ELMO2 association with Gαi2 regulates pancreatic cancer cell chemotaxis and metastasis
Source: PeerJ. 2020 Apr 6;8:e8910. doi: 10.7717/peerj.8910 (PMC7144586; doi:10.7717/peerj.8910)
Supplement: Supplemental Information 1 [file peerj-08-8910-s001.zip]

Archive with 103 entries (82 files):
- invasion_asssy/
- invasion_asssy/aspc-1/
- invasion_asssy/aspc-1/1/
- invasion_asssy/aspc-1/1/0ng-Control.jpg
- invasion_asssy/aspc-1/1/0ng-Normal.jpg
- invasion_asssy/aspc-1/1/0ng-Si.jpg
- invasion_asssy/aspc-1/1/100ng-Control.jpg
- invasion_asssy/aspc-1/1/100ng-Normal.jpg
- invasion_asssy/aspc-1/1/100ng-Si.jpg
- invasion_asssy/aspc-1/2/
- invasion_asssy/aspc-1/2/0ng-Control.jpg
- invasion_asssy/aspc-1/2/0ng-Normal.jpg
- invasion_asssy/aspc-1/2/0ng-si.jpg
- invasion_asssy/aspc-1/2/100ng-Control.jpg
- invasion_asssy/aspc-1/2/100ng-Normal.jpg
- invasion_asssy/aspc-1/2/100ng-si.jpg
- invasion_asssy/aspc-1/3/
- invasion_asssy/aspc-1/3/0ng-Control.jpg
- invasion_asssy/aspc-1/3/0ng-Normal.jpg
- invasion_asssy/aspc-1/3/0ng-si.jpg
- invasion_asssy/aspc-1/3/100ng-Control.jpg
- invasion_asssy/aspc-1/3/100ng-Normal.jpg
- invasion_asssy/aspc-1/3/100ng-si.jpg
- invasion_asssy/aspc-1/AsPC-1.xlsx
- invasion_asssy/panc-1/
- invasion_asssy/panc-1/1/
- invasion_asssy/panc-1/1/0ng-Control.jpg
- invasion_asssy/panc-1/1/0ng-Normal.jpg
- invasion_asssy/panc-1/1/0ng-Si.jpg
- invasion_asssy/panc-1/1/100ng-Control.jpg
- invasion_asssy/panc-1/1/100ng-Normal.jpg
- invasion_asssy/panc-1/1/100ng-Si.jpg
- invasion_asssy/panc-1/2/
- invasion_asssy/panc-1/2/0ng-Control.jpg
- invasion_asssy/panc-1/2/0ng-Normal.jpg
- invasion_asssy/panc-1/2/0ng-si.jpg
- invasion_asssy/panc-1/2/100ng-Control.jpg
- invasion_asssy/panc-1/2/100ng-Normal.jpg
- invasion_asssy/panc-1/2/100ng-Si.jpg
- invasion_asssy/panc-1/3/
- invasion_asssy/panc-1/3/0ng-Control.jpg
- invasion_asssy/panc-1/3/0ng-Normal.jpg
- invasion_asssy/panc-1/3/0ng-si.jpg
- invasion_asssy/panc-1/3/100ng-Control.jpg
- invasion_asssy/panc-1/3/100ng-Normal.jpg
- invasion_asssy/panc-1/3/100ng-si.jpg
- invasion_asssy/panc-1/Panc-1.xlsx
- scratching_assay/
- scratching_assay/acpc-1/
- scratching_assay/acpc-1/1/
- scratching_assay/acpc-1/1/aspc--0h--control.jpg
- scratching_assay/acpc-1/1/aspc--0h--normal.jpg
- scratching_assay/acpc-1/1/aspc--0h--si.jpg
- scratching_assay/acpc-1/1/aspc--12h--control.jpg
- scratching_assay/acpc-1/1/aspc--12h--normal.jpg
- scratching_assay/acpc-1/1/aspc--12h--si.jpg
- scratching_assay/acpc-1/2/
- scratching_assay/acpc-1/2/Control-0h.jpg
- scratching_assay/acpc-1/2/Control-12h.jpg
- scratching_assay/acpc-1/2/Normal-0h.jpg
- scratching_assay/acpc-1/2/Normal-12h.jpg
- scratching_assay/acpc-1/2/si-0h.jpg
- scratching_assay/acpc-1/2/si-12h.jpg
- scratching_assay/acpc-1/3/
- scratching_assay/acpc-1/3/Control-0h.jpg
- scratching_assay/acpc-1/3/Control-12h.jpg
- scratching_assay/acpc-1/3/Normal-0h.jpg
- scratching_assay/acpc-1/3/Normal-12h.jpg
- scratching_assay/acpc-1/3/si-0h.jpg
- scratching_assay/acpc-1/3/si-12h.jpg
- scratching_assay/acpc-1/scratching_aspc.xlsx
- scratching_assay/panc-1/
- scratching_assay/panc-1/1/
- scratching_assay/panc-1/1/panc--0h--control.jpg
- scratching_assay/panc-1/1/panc--0h--normal.jpg
- scratching_assay/panc-1/1/panc--0h--si.jpg
- scratching_assay/panc-1/1/panc--12h--control.jpg
- scratching_assay/panc-1/1/panc--12h--normal.jpg
- scratching_assay/panc-1/1/panc--12h--si.jpg
- scratching_assay/panc-1/2/
- scratching_assay/panc-1/2/Control-0h.jpg
- scratching_assay/panc-1/2/Control-12h.jpg
- scratching_assay/panc-1/2/Normal-0h.jpg
- scratching_assay/panc-1/2/Normal-12h.jpg
- scratching_assay/panc-1/2/Si-0h.jpg
- scratching_assay/panc-1/2/Si-12h.jpg
- scratching_assay/panc-1/3/
- scratching_assay/panc-1/3/Control-0h.jpg
- scratching_assay/panc-1/3/Control-12h .jpg
- scratching_assay/panc-1/3/Normal-0h.jpg
- scratching_assay/panc-1/3/Normal-12h.jpg
- scratching_assay/panc-1/3/Si-0h.jpg
- scratching_assay/panc-1/3/Si-12h.jpg
- scratching_assay/panc-1/scratching_panc.xlsx
- adhesion_assay/
- adhesion_assay/adhesion_aspc_1.xls
- adhesion_assay/adhesion_panc_1.xls
- chemotaxis_assay/
- chemotaxis_assay/aspc_1.xlsx
- chemotaxis_assay/panc_1.xlsx
- F_actin_assay/
- F_actin_assay/F-actin-AsPC-1.xls
- F_actin_assay/F-actin-Panc-1.xls
