# Supplementary material for: ELMO2 association with Gαi2 regulates pancreatic cancer cell chemotaxis and metastasis
Source: PeerJ. 2020 Apr 6;8:e8910. doi: 10.7717/peerj.8910 (PMC7144586; doi:10.7717/peerj.8910)
Supplement: Figure S2 — To further investigate interaction networks involving ELMO2 and Gαi2, immunofluorescence microscopy was used to examine the subcellular localization of the two proteins. [file peerj-08-8910-s002.zip]

Archive with 21 entries (20 files):
- Immunofluorescence/
- Immunofluorescence/20190715_Series013_z0_ch00.jpg
- Immunofluorescence/20190715_Series013_z0_ch02.jpg
- Immunofluorescence/20190715_Series021_z0_ch00.jpg
- Immunofluorescence/20190715_Series021_z0_ch01.jpg
- Immunofluorescence/20190715_Series021_z0_ch02.jpg
- Immunofluorescence/20190715_Series029_z0_ch00.jpg
- Immunofluorescence/20190715_Series029_z0_ch01.jpg
- Immunofluorescence/20190715_Series029_z0_ch02.jpg
- Immunofluorescence/20190715_Series043_z0_ch00.jpg
- Immunofluorescence/20190715_Series043_z0_ch02.jpg
- Immunofluorescence/20190722_Series020_z0_ch00.jpg
- Immunofluorescence/20190722_Series020_z0_ch02.jpg
- Immunofluorescence/20190722_Series028_z0_ch00.jpg
- Immunofluorescence/20190722_Series028_z0_ch01.jpg
- Immunofluorescence/20190722_Series040_z0_ch00.jpg
- Immunofluorescence/20190722_Series040_z0_ch01.jpg
- Immunofluorescence/20190722_Series059_z0_ch00.jpg
- Immunofluorescence/20190722_Series059_z0_ch01.jpg
- Immunofluorescence/20190722_Series063_z0_ch00.jpg
- Immunofluorescence/20190722_Series063_z0_ch01.jpg
