# Supplementary material for: ELMO2 association with Gαi2 regulates pancreatic cancer cell chemotaxis and metastasis
Source: PeerJ. 2020 Apr 6;8:e8910. doi: 10.7717/peerj.8910 (PMC7144586; doi:10.7717/peerj.8910)
Supplement: Figure S3 — Our results confirmed the physical association between ELMO2 and Gαi2 in pancreatic cancer cells. [file peerj-08-8910-s003.zip]

Archive with 20 entries (14 files):
- WesternBlotting/
- WesternBlotting/Co-ip/
- WesternBlotting/Co-ip/OverEx _GNAI2/
- WesternBlotting/Co-ip/OverEx _GNAI2/iB_elmo2.jpg
- WesternBlotting/Co-ip/OverEx _GNAI2/merge_iB_elmo2.jpg
- WesternBlotting/Co-ip/OverEx _GNAI2/merge_overEx_GNAI2.jpg
- WesternBlotting/Co-ip/OverEx _GNAI2/overEx_GNAI2.jpg
- WesternBlotting/Co-ip/OverEx_elmo2/
- WesternBlotting/Co-ip/OverEx_elmo2/iB_GNAI2.jpg
- WesternBlotting/Co-ip/OverEx_elmo2/merge_iB_GNAI2.jpg
- WesternBlotting/Co-ip/OverEx_elmo2/merge_overEx_ELMO2.jpg
- WesternBlotting/Co-ip/OverEx_elmo2/overEx_ELMO2.jpg
- WesternBlotting/ELMO2_konckdown/
- WesternBlotting/ELMO2_konckdown/Aspc-1---KD.jpg
- WesternBlotting/ELMO2_konckdown/Aspc-1--GAPDH.jpg
- WesternBlotting/ELMO2_konckdown/panc-1--GAPDH.jpg
- WesternBlotting/ELMO2_konckdown/panc-1--kd.jpg
- WesternBlotting/GNAI2_konckdown/
- WesternBlotting/GNAI2_konckdown/KD--GNAI2--GAPDH--panc-1.jpg
- WesternBlotting/GNAI2_konckdown/KD--GNAI2--panc-1.jpg
